# Supplementary material for: Rapid and Sensitive Inhibitor Screening Using Magnetically Modulated Biosensors
Source: Sensors (Basel). 2021 Jul 14;21(14):4814. doi: 10.3390/s21144814 (PMC8309820; doi:10.3390/s21144814)
Supplement: Supplementary file 1 [file sensors-21-04814-s001.zip]

Archive with 1 entries (1 files):
- sensors-1282327-supplementary.pdf
